# Supplementary material for: A Multi-Approach for In Silico Detection of Chromosome Inversions in Mosquito Vectors
Source: Microorganisms. 2025 Sep 24;13(10):2231. doi: 10.3390/microorganisms13102231 (PMC12565792; doi:10.3390/microorganisms13102231)
Supplement: Supplementary file 1 [file microorganisms-13-02231-s001.zip]

Archive with 1 entries (1 files):
- microorganisms-3825310-supplementary.pdf
